# Supplementary material for: Tobacco Smoke Exposure According to Location of Home Smoking in Israel: Findings from the Project Zero Exposure Study
Source: Int J Environ Res Public Health. 2023 Feb 16;20(4):3523. doi: 10.3390/ijerph20043523 (PMC9965201; doi:10.3390/ijerph20043523)
Supplement: Supplementary file 1 [file ijerph-20-03523-s001.zip]

Archive with 1 entries (1 files):
- ijerph-2120372-supplementary.pdf
